# Supplementary material for: Power Distance Belief and Workplace Communication: The Mediating Role of Fear of Authority
Source: Int J Environ Res Public Health. 2022 Mar 2;19(5):2932. doi: 10.3390/ijerph19052932 (PMC8910159; doi:10.3390/ijerph19052932)
Supplement: Supplementary file 1 [file ijerph-19-02932-s001.zip]

Archive with 1 entries (1 files):
- ijerph-1536845-supplementary.pdf
